# Supplementary material for: Hypomyelinating Leukodystrophy 10 (HLD10)-Associated Mutations of PYCR2 Form Large Size Mitochondria, Inhibiting Oligodendroglial Cell Morphological Differentiation
Source: Neurol Int. 2022 Dec 16;14(4):1062–80. doi: 10.3390/neurolint14040085 (PMC9787162; doi:10.3390/neurolint14040085)
Supplement: Supplementary file 1 [file neurolint-14-00085-s001.zip]

Archive with 1 entries (1 files):
- neurolint-1970436-supplementary.pdf
